# Supplementary material for: Normal and pathogenic variation of RFC1 repeat expansions: implications for clinical diagnosis
Source: Brain. 2023 Jul 14;146(12):5060–9. doi: 10.1093/brain/awad240 (PMC10689911; doi:10.1093/brain/awad240)
Supplement: awad240_Supplementary_Data [file awad240_supplementary_data.zip]

Archive with 2 entries (2 files):
- brain-2023-00600-File009.pdf
- brain-2023-00600-File010.pdf
